# Supplementary material for: Pervasive, conserved secondary structure in highly charged protein regions
Source: PLoS Comput Biol. 2023 Oct 16;19(10):e1011565. doi: 10.1371/journal.pcbi.1011565 (PMC10602382; doi:10.1371/journal.pcbi.1011565)
Supplement: S1 Table — The proteins listed were predicted to contain highly helical regions (summarized in Fig 2C) and also found in the Disprot database (a reference for experimentally verified disordered proteins and regions). (XLSX) [file pcbi.1011565.s005.xlsx]

## Sheet: Sheet1
Gene	SGD ID	Region in our dataset	Region in Disprot	Comments
SIC1	YLR079W	222-273	1-284	Confidently predicted by Alphafold, overlapping region labeled as ‘ambiguous’ by Disprot. The experimental measure was atomic force microscopy. https://disprot.org/DP00631
INH1	YDL181W	35-84	28-50	This region folds upon binding; Alphafold has been demonstrated to favor prediction of the folded structure in these cases. https://disprot.org/DP00995
MTR4	YJL050W	621-660	672-809	There are several disordered regions in this protein, this is the closest (but does not overlap with the region we identified). https://disprot.org/DP01867
CNM67	YNL225C	364-432	572-581	No overlap between regions. https://disprot.org/DP02324
CFT2	YLR115W	409-488	423-625	The very N-terminus of the Disprot region is predicted to be structured by Alphafold. The determination was made by “X-ray crystallography-based structural model with missing residue coordinates used in manual assertion”. https://disprot.org/DP02480
NOP15	YNL110C	168-216	181-220	Although there is no overlap between the regions, we note that the Disprot regions are annotated as ‘fold upon binding’, and that we confirmed at part of the region we detected forms a helix with a PDB structure. https://disprot.org/DP02808
POL32	YJR043C	170-210	117-350	This region was annotated in Disprot as being inferred from missing coordinates — Alphafold predicts a helix (the highly charged region) contained in a disordered region. https://disprot.org/DP02847
